# Supplementary material for: Seeing without a Scene: Neurological Observations on the Origin and Function of the Dorsal Visual Stream
Source: J Intell. 2024 May 11;12(5):50. doi: 10.3390/jintelligence12050050 (PMC11121949; doi:10.3390/jintelligence12050050)
Supplement: Supplementary file 1 [file jintelligence-12-00050-s001.zip]

Archive with 8 entries (7 files):
- jintelligence-2539483-supplementary/Video 1  Balint Eye movement for Fig 2.mov
- jintelligence-2539483-supplementary/Video 2 Balint Chalk for Fig3.mov
- jintelligence-2539483-supplementary/Video 3 Social neglect. with Fig. mov.mov
- jintelligence-2539483-supplementary/Video 4 $ neglect.mov
- jintelligence-2539483-supplementary/Video 5 Axis-based extinction.mov
- jintelligence-2539483-supplementary/Video 6 Feature dependent extinction.mov
- jintelligence-2539483-supplementary/Video 7 Balint_Navon Video.mov
- jintelligence-2539483-supplementary/
